# Supplementary material for: Exploring the Phytochemicals of Acacia melanoxylon R. Br
Source: Plants (Basel). 2021 Dec 8;10(12):2698. doi: 10.3390/plants10122698 (PMC8706220; doi:10.3390/plants10122698)
Supplement: Supplementary file 1 [file plants-10-02698-s001.zip]

Archive with 1 entries (1 files):
- plants-1484467-supplementary.pdf
